# Supplementary material for: Green Minimalistic Approach to Synthesize Chitosan-Based Durable Polymer Hydrogel Materials for Supporting Cell Growth
Source: Gels. 2025 Jun 23;11(7):485. doi: 10.3390/gels11070485 (PMC12294684; doi:10.3390/gels11070485)
Supplement: Supplementary file 1 [file gels-11-00485-s001.zip]

Archive with 1 entries (1 files):
- gels-3697663-supplementary.pdf
